# Supplementary material for: Spiral-wave dynamics in ionically realistic mathematical models for human ventricular tissue: the effects of periodic deformation
Source: Front Physiol. 2014 Jun 10;5:207. doi: 10.3389/fphys.2014.00207 (PMC4050366; doi:10.3389/fphys.2014.00207)
Supplement: Video S1 — Spatiotemporal evolution of plane waves in cable-type domains, with PD along the axial-direction of the cables, for the TP06 model, shown via pseudocolor plots of the transmembrane potential Vm; the time evolution is shown for 0 s ≤ t ≤ 2 s; we use 10 frames per second (fps); in real time each frame is separated from the succeeding frame by 8 ms. [file Presentation1.ZIP]

Archive with 9 entries (9 files):
- 70356_Pandit_Movie_4.MPG
- 70356_Pandit_Movie_5.MPG
- 70356_Pandit_Movie_6.MPG
- 70356_Pandit_Movie_7.MPG
- 70356_Pandit_Movie_8.MPG
- 70356_Pandit_Movie_9.MPG
- 70356_Pandit_Movie_1.MPG
- 70356_Pandit_Movie_2.MPG
- 70356_Pandit_Movie_3.MPG
